# Supplementary material for: Cost-effectiveness of chemotherapy for advanced and recurrent cervical cancer: a systematic review
Source: Front Health Serv. 2025 Jul 28;5:1616223. doi: 10.3389/frhs.2025.1616223 (PMC12336249; doi:10.3389/frhs.2025.1616223)
Supplement: Supplementary file 1 [file Table1.xlsx]

## Sheet: Sheet1
Database	Search Date	Search String (Simplified Example)
PubMed	2025-04-20	("cervical cancer"[Title/Abstract] OR "advanced cervical"[Title/Abstract] OR "recurrent cervical"[Title/Abstract]) AND ("chemotherapy"[Title/Abstract] OR "systemic therapy"[Title/Abstract]) AND ("cost-effectiveness"[Title/Abstract] OR "cost utility"[Title/Abstract] OR "economic evaluation"[Title/Abstract] OR "ICER"[Title/Abstract])
Scopus	2025-04-20	TITLE-ABS("cervical cancer" OR "advanced cervical" OR "recurrent cervical") AND TITLE-ABS("chemotherapy" OR "systemic therapy") AND TITLE-ABS("cost-effectiveness" OR "cost utility" OR "economic evaluation" OR "ICER")
Web of Science	2025-04-20	TS=("cervical cancer" OR "advanced cervical" OR "recurrent cervical") AND TS=("chemotherapy" OR "systemic therapy") AND TS=("cost-effectiveness" OR "cost utility" OR "economic evaluation" OR "ICER")
