# Supplementary material for: Cost-effectiveness of chemotherapy for advanced and recurrent cervical cancer: a systematic review
Source: Front Health Serv. 2025 Jul 28;5:1616223. doi: 10.3389/frhs.2025.1616223 (PMC12336249; doi:10.3389/frhs.2025.1616223)
Supplement: Supplementary file 2 [file Table2.xlsx]

## Sheet: PRISMA 2020 Checklist
Section and Topic	Item #	Checklist item	Location where item is reported
TITLE	1	Identify the report as a systematic review.	Title page
ABSTRACT	2	See the PRISMA 2020 for Abstracts checklist.	Abstract
INTRODUCTION	3	Describe the rationale for the review in the context of existing knowledge.	Introduction
INTRODUCTION	4	Provide an explicit statement of the objective(s) or question(s) the review addresses.	Introduction
METHODS	5	Specify the inclusion and exclusion criteria for the review.	Methods – Inclusion/Exclusion Criteria
METHODS	6	Specify all databases, registers, websites, organisations, reference lists and other sources searched.	Methods – Literature Search Strategy
METHODS	7	Present the full search strategies for all databases, registers and websites.	Supplementary (on request) or Methods
METHODS	8	Specify the methods used to decide whether a study met the inclusion criteria.	Methods – Study Selection
METHODS	9	Specify the methods used to collect data from reports.	Methods – Data Extraction
METHODS	10	List and define all outcomes for which data were sought.	Methods – Outcomes
METHODS	11	Specify the methods used to assess risk of bias in the included studies.	Not explicitly assessed
METHODS	12	Specify any methods used to assess certainty (or confidence) in the body of evidence.	Not assessed
METHODS	13	Describe the methods of handling data and combining results of studies.	Methods – Qualitative synthesis
METHODS	14	Describe any methods used to explore possible causes of heterogeneity among study results.	Not applicable (qualitative synthesis only)
METHODS	15	Describe any sensitivity analyses conducted.	Not applicable
RESULTS	16	Describe the results of the search and selection process, from the number of records identified to studies included.	Figure 1 (PRISMA flow diagram)
RESULTS	17	Cite each included study and present its characteristics.	Results – Study Characteristics
RESULTS	18	Present assessments of risk of bias for each included study.	Methods (quality assumed based on peer review)
RESULTS	19	Present results of individual studies.	Results – Study-level data
RESULTS	20	Present results of all statistical syntheses conducted.	Not applicable (no meta-analysis)
RESULTS	21	Present assessments of risk of bias due to missing results.	Not assessed
RESULTS	22	Present assessments of certainty (or confidence) in the body of evidence.	Not assessed
DISCUSSION	23	Provide a general interpretation of the results in the context of other evidence.	Discussion
DISCUSSION	24	Discuss any limitations of the evidence included in the review.	Discussion – Limitations
DISCUSSION	25	Discuss any limitations of the review processes used.	Discussion – Limitations
DISCUSSION	26	Discuss implications of the results for practice, policy, and future research.	Discussion – Implications
OTHER INFORMATION	27	Report funding sources, competing interests, availability of data and materials.	Funding / Conflict of Interest / Data Availability
